# Supplementary material for: Collagen VI Deficiency Impairs Tendon Fibroblasts Mechanoresponse in Ullrich Congenital Muscular Dystrophy
Source: Cells. 2024 Feb 22;13(5):378. doi: 10.3390/cells13050378 (PMC10930931; doi:10.3390/cells13050378)
Supplement: Supplementary file 1 [file cells-13-00378-s001.zip]

Archive with 1 entries (1 files):
- cells-2805834-supplementary.pdf
